# Supplementary material for: Opposing roles for iron transport systems in gallium tolerance in extraintestinal pathogenic Escherichia coli
Source: J Bacteriol. 2025 Sep 18;207(10):e00349-25. doi: 10.1128/jb.00349-25 (PMC12548402; doi:10.1128/jb.00349-25)
Supplement: Table S1 — Primers used in this study. [file jb.00349-25-s0001.xlsx]

## Sheet: Supplementary Table 1. Primers 
Primer Name	Primer Sequence 5’-3’	Purpose
1TN	CTGACCCGGTCGAC	binds slightly back
		from the transposon
		end
1OLIGOG	CAGACGTGTGCTCTTCCGATCggggggggggg	binds the C-tail, adds
		part of the index
		primer binding site
2TN	CAAGCAGAAGACGGCATACGAGATGCCTAAGTGACTGGAGTTCAGACGTGTGCTCTTCCGATC	Adds P7 illumina adapter and binds the barcode
2TNAnn	AATGATACGGCGACCACCGAGATCTACACTCTTTCCCTACACGACGCTCTTCCGATCTNNNNTCGAGATGTGTATAAGAGACAG	Adds P5 illumina adapter and are identical except they have random Ns of different length to add diversity
2TNBnn	AATGATACGGCGACCACCGAGATCTACACTCTTTCCCTACACGACGCTCTTCCGATCTNNNNNTCGAGATGTGTATAAGAGACAG
2TNCnn	AATGATACGGCGACCACCGAGATCTACACTCTTTCCCTACACGACGCTCTTCCGATCTNNNNNNTCGAGATGTGTATAAGAGACAG
2TNDnn	AATGATACGGCGACCACCGAGATCTACACTCTTTCCCTACACGACGCTCTTCCGATCTNNNNNNNTCGAGATGTGTATAAGAGACAG
BAR01	GATCGGAAGAGCACACGTCTGAACTCCAGTCAC	Adds illumina adapter
	ATCACGATCTCGTATGCCGTCTTCTGCTTG	and incorporates
BAR02	GATCGGAAGAGCACACGTCTGAACTCCAGTCAC	barcode to identify
	CGATGTATCTCGTATGCCGTCTTCTGCTTG	sample on
BAR03	GATCGGAAGAGCACACGTCTGAACTCCAGTCAC	multiplexed lanes
	TTAGGCATCTCGTATGCCGTCTTCTGCTTG
BAR04	GATCGGAAGAGCACACGTCTGAACTCCAGTCAC
	GCCAATATCTCGTATGCCGTCTTCTGCTTG
csgD Up Forward	CCCAGTCTCGAGGTCGACGGTATCGATAAGCTTGATATCGAATTCCAATCAAAAATCACCAGACAGCC	Gene Knockout
csgD Up Reverse	CGTTTCATGGCTTTATCGCCTGTCATTAAACATGATGAAA CCCCGC
csgD Down Forward	GCGGGGTTTCATCATGTTTAATGACAGGCGATAAAGCC ATGAAACG
csgD Down Reverse	TGGAGCTCCACCGCGGTGGCGGCCGCTCTAGAACTAGTGGATCCGAAAAGTCATGGTTCCAGCCC
ybeX Up Forward	CCCAGTCTCGAGGTCGACGGTATCGATAAGCTTGATATCGAATTC GGTTACCGGAAGAGAGCCAG
ybeX Up Reverse	CAGTTTCGGTTTTATTCATCCAGCCGCTCATGGCGTCGT ATG
ybeX Down Forward	CATACGACGCCATGAGCGGCTGGATGAATAAAACCGAAACTG
ybeX Down Reverse	TGGAGCTCCACCGCGGTGGCGGCCGCTCTAGAACTAGTGGATCC CCCTTTTAACGGGCCATCAATC
fecA Up Forward	CCCAGTCTCGAGGTCGACGGTATCGATAAGCTTGATATCGAATTC GCCGTTACGCGTTTTTCGTA
fecA Up Reverse	CTGGTTGGAGTCGTACTGATTGGCCGTTGTTTTCCGGCGCGC
fecA Down Forward	GCGCGCCGGAAAACAACGGCCAATCAGTACGACTCCAACCAG
fecA Down Reverse	CTGGAGCTCCACCGCGGTGGCGGCCGCTCTAGAACTAGTGGATCC TCAGAACTTCAACGACCCCT
fepD Up Forward	CCCAGTCTCGAGGTCGACGGTATCGATAAGCTTGATATCGAATTC TGCATTAAGTTTTCACGC
fepD Up Reverse	AGACGTAAATCATGCGCCACAACCAGACATACGAACTTCC
fepD Down Forward	GGAAGTTCGTATGTCTGGTTGTGGCGCATGATTTACGTCT
fepD Down Reverse	CTGGAGCTCCACCGCGGTGGCGGCCGCTCTAGAACTAGTGGATCC GCTGTTAGCGCCGTTTCTA
ybeZ Up Forward	CCCAGTCTCGAGGTCGACGGTATCGATAAGCTTGATATCGAATTC GCTTTATCTTCTCTGCACGTCC
ybeZ Up Reverse	GAGGATCACCTGACTCATTTTTGTGCTGAACATTCACCGGCCTA
ybeZ Down Forward	TAGGCCGGTGAATGTTCAGCACAAAAATGAGTCAGGTGATCCTC
ybeZ Down Reverse	CTGGAGCTCCACCGCGGTGGCGGCCGCTCTAGAACTAGTGGATCCGCGTCGTATGGGTTCTCATGT
entS pAXI SalI Forward	CATGGCAGTCGACGCGCAGTTTGATAAGCAACT
entS exreg1 Reverse	ATGTGCAGCCTAAGAATAGGTGCTTAAAACAGCGCCTTAAG
entS exreg2 Forward	TTAAGGCGCTGTTTTAAGCACCTATTCTTAGGCTGCACAT
entS pAXI AvrII Reverse	CATGGCACCTAGG TTCCTGCGCGGATGAGTAA
fecA promoter_fwd	ATTCATACTGGTAAGGAAAATAATTCTTATTTCGATTG	Construction of pNP1 plasmid
fecA promoter_rev	TAATCATGGTCATACCTTCCCCATCATC
pTS1_fwd	GGAAGGTATGACCATGATTACGGATTCAC
pTS1_rev	TTTTCCTTACCAGTATGAATTCACTGGC
